# Supplementary material for: Silmitasertib (CX-4945) Disrupts ERα/HSP90 Interaction and Drives Proteolysis through the Disruption of CK2β Function in Breast Cancer Cells
Source: Cancers (Basel). 2024 Jul 10;16(14):2501. doi: 10.3390/cancers16142501 (PMC11274397; doi:10.3390/cancers16142501)
Supplement: Supplementary file 1 [file cancers-16-02501-s001.zip]

Archive with 1 entries (1 files):
- cancers-3092821-supplementary.pdf
